# Supplementary material for: Pandoraviruses are highly derived phycodnaviruses
Source: Biol Direct. 2013 Oct 23;8:25. doi: 10.1186/1745-6150-8-25 (PMC3924356; doi:10.1186/1745-6150-8-25)
Supplement: Additional file 1 — The NCVOGs represented in Pandoraviruses. [file 1745-6150-8-25-S1.xlsx]

## Sheet: Sheet1
		# of proteins		rare phyletic patterns	# of genomes in NCVOG							# of proteins in NCVOG (phycodnaviruses)											# of proteins in prasinoviruses									# of proteins in mimiCOGs
	NCVOG annotation	P.dulcis	P.salinus	Pandora shared exclusively with:	Asco/Irido	marseillev	mimi	phycodna	pox	asfar		q1_Acatu	q1_ParAR	q1_ParFR	q1_ParMT	q1_ParNY	q1_Parbu	q2_Emihu	q3_Ectsi	q3_Felsp	q6_Ostvi		q4_BpV1	q4_BpV2	q4_MPL1	q4_MSP1	q4_MpV1	q4_OlV1	q4_OtV1		NCVOG2mimiCOG	Acanthamoeba_castellanii_mamavirus	Acanthamoeba_polyphaga_mimivirus	Megavirus_chiliensis	Moumouvirus	Cafeteria_roenbergensis_virus	Organic_Lake_phycodnavirus_1	Organic_Lake_phycodnavirus_2	Phaeocystis_globosa_virus_12T	Lausannevirus	Marseillevirus	ancient core NCVOG functional category
NCVOG0038	DNA polymerase elongation subunit family B	1	1		11	1	2	10	20	1		1	1	1	1	1	1	1	1	1	1		1	1	1	1	1	1	1		CLS10104	1	1	1	1	1	1	1	1	1	1	DNA replication, recombination and repair
NCVOG1192	YqaJ viral recombinase family (pfam09588)	1	1		0	0	2	9	1	1		2	2	2	2	2	2	0	1	1	1		2	2	2	2	2	2	2		CLS10218	1	1	1	1	1	1	1	1	0	0	DNA replication, recombination and repair
NCVOG0023	D5-like helicase-primase	1	1		11	1	2	10	20	1		2	2	2	2	2	2	2	2	2	2		1	1	1	1	1	2	2		CLS10262	1	1	1	1	1	1	1	1	1	1	DNA replication, recombination and repair
NCVOG1353	ribonucleoside diphosphate reductase, alpha subunit	1	1		7	1	2	10	3	1		1	1	1	1	1	1	1	1	1	1		1	1	3	1	1	1	1		CLS10130	1	1	1	1	1	1	1	1	1	1	Nucleotide metabolism
NCVOG0276	Ribonucleotide reductase small subunit; apparent eukaryotic origin	1	1		2	1	2	10	13	1		1	1	1	1	1	1	1	1	1	1		1	1	1	1	1	1	1		CLS10252	1	1	1	1	1	1	1	1	1	1	Nucleotide metabolism
NCVOG1068	dUTPase (cl00493)	1	1		4	0	0	8	17	1		1	1	1	1	1	1	1	0	0	1		1	1	1	1	1	1	1		CLS10013	0	0	0	0	1	1	1	1	1	0	Nucleotide metabolism
NCVOG0076	DNA or RNA helicases of superfamily II (COG1061) (A18hel)	1	1		5	1	2	9	20	1		1	1	1	1	1	1	1	1	0	1		1	1	1	1	1	1	1		CLS10066	2	2	1	1	1	1	1	1	1	1	Transcription and RNA processing
NCVOG0262	pfam04947, Poxvirus Late Transcription Factor VLTF3 like (A2L)	2	2		11	1	2	10	20	1		1	1	1	1	1	1	1	1	1	1		1	1	0	1	1	1	1		CLS10071	2	2	1	1	1	1	1	1	1	1	Transcription and RNA processing
NCVOG0272	Transcription factor S-II (TFIIS)-domain-containing protein	1	1		9	1	2	8	18	1		1	1	1	1	1	1	1	0	0	1		1	1	0	1	1	1	1		CLS10057	1	1	1	1	1	1	1	1	1	1	Transcription and RNA processing
NCVOG0236	Nudix hydrolase (D10 ortholog)	0	1		4	1	2	1	20	1		0	0	0	0	0	0	0	0	0	1		1	1	1	1	1	1	1		CLS10088	2	2	4	4	1	2	1	1	2	2	Transcription and RNA processing
NCVOG0249	A32-like packaging ATPase	2	5		11	1	2	10	20	1		1	1	1	1	1	1	1	1	1	1		1	1	1	1	1	1	1		CLS10068	1	1	1	1	1	1	1	2	1	1	Virion structure and morphogenesis
NCVOG1115	uracil-DNA glycosylase	1	1		0	1	2	0	20	0		0	0	0	0	0	0	0	0	0	0		0	0	0	0	0	0	0		CLS10275	1	1	1	1	0	0	0	0	1	1	DNA replication, recombination and repair
NCVOG0040	cd00127, DSPc, Dual specificity phosphatases (DSP); Ser/Thr and Tyr protein phosphatases	2	2		3	0	2	6	19	0		1	1	1	1	1	1	0	0	0	0		0	0	0	0	0	0	0		CLS10516	1	1	2	2	0	0	0	0	1	1	Signal transduction, regulation
NCVOG0330	RING-finger-containing E3 ubiquitin ligase (COG5432: RAD18)	1	0		3	1	2	4	16	0		0	0	0	0	0	0	1	1	2	1		0	0	0	0	0	0	0		CLS10197	1	1	1	1	3	0	0	0	1	1	Signal transduction, regulation
NCVOG0274	DNA-directed RNA polymerase subunit alpha	1	1		11	1	2	1	20	1		0	0	0	0	0	0	1	0	0	0		0	0	0	0	0	0	0		CLS10076	1	1	1	1	1	1	1	1	1	1	Transcription and RNA processing
NCVOG0271	DNA-directed RNA polymerase subunit beta	1	1		11	1	2	1	20	1		0	0	0	0	0	0	1	0	0	0		0	0	0	0	0	0	0		CLS10053	1	1	1	1	1	2	2	2	1	1	Transcription and RNA processing
NCVOG0052	disulfide (thiol) oxidoreductase; Erv1 / Alr family (pfam04777)	1	1		11	1	2	9	20	1		1	1	1	1	1	1	1	1	1	0		0	0	0	0	0	0	0		CLS10024	2	2	2	2	2	3	1	3	1	1	Virion structure and morphogenesis
NCVOG0032	DEAD/SNF2-like helicase conserved in Phycodnaviridae	3	3		0	0	0	7	0	0		1	1	1	1	1	1	0	0	0	1		1	1	1	1	1	1	1		CLS10398	1	1	2	2	0	0	0	0	0	0
NCVOG0005	COG0661, AarF, Predicted unusual protein kinase	1	1		0	0	0	7	0	0		1	1	1	1	1	1	0	0	0	1		1	1	1	1	1	1	1
NCVOG0245	Patatin phospholipase	1	1		4	1	2	7	0	0		1	1	1	1	1	1	0	0	0	1		1	1	1	1	1	0	1		CLS10033	3	3	3	3	1	0	0	1	1	1
NCVOG0282	Serine/Threonine protein kinases	1	1		0	0	0	6	0	0		2	2	3	3	2	3	0	0	0	0		0	0	0	0	0	1	1		CLS10095	2	2	2	2	0	1	1	1	2	4
NCVOG1128	glycosyl transferase	1	1	marseille-, mimiviruses	0	1	2	0	0	0		0	0	0	0	0	0	0	0	0	0		0	1	0	0	0	0	0		CLS10103	1	1	2	2	0	0	0	0	2	2
NCVOG0333	Ubiquitin	1	4		1	1	0	2	3	0		1	0	0	0	1	0	0	0	0	0		0	0	0	1	0	0	0		CLS10239	0	0	1	1	1	0	0	0	2	1
NCVOG0632	conserved hypotetical protein	0	1		0	1	2	9	0	0		2	2	2	2	2	2	0	1	1	1		1	1	1	1	1	1	1		CLS10202	1	1	1	1	1	0	0	0	0	0
NCVOG1013	hypothetical protein, similar to ankyrin	39	100	Phaeoviruses	0	0	0	2	0	0		0	0	0	0	0	0	0	2	1	0		0	0	0	0	0	0	0		CLS10690	0	0	0	0	0	0	0	0	1	1
NCVOG0305	Mimi-, mama-, Marseille virus tandem-duplicated ST (or Tyrosine) kinase; apparent eukaryotic origin (gi|66804679: protein kinase, TKL group [Dictyostelium discoideum AX4])	4	3	marseille-, mimiviridae	0	1	2	0	0	0		0	0	0	0	0	0	0	0	0	0		0	0	0	0	0	0	0
NCVOG0462	mimivirus annotation: unknown	1	4	mimiviruses	0	0	2	0	0	0		0	0	0	0	0	0	0	0	0	0		0	0	0	0	0	0	0		CLS10297	1	1	1	2	0	0	0	0	0	0
NCVOG1009	hypotetical low complexity Chlorovirus protein	3	1	chloroviruses	0	0	0	2	0	0		0	0	1	1	0	0	0	0	0	0		0	0	0	0	0	0	0
NCVOG0021	collagen triple helix repeat containing protein (pfam01391)	2	2	irido-, mimiviruses	4	0	2	0	0	0		0	0	0	0	0	0	0	0	0	0		0	0	0	0	0	0	0		CLS10304	10	8	14	7	0	0	0	0	0	0
NCVOG0248	Pif1 helicase	1	1		5	1	2	1	0	0		0	0	0	0	0	0	1	0	0	0		0	0	0	0	0	0	0		CLS10106	1	1	1	1	0	1	1	1	1	1
NCVOG0815	Uncharacterized protein conserved in bacteria, Marseille virus, mama- and mimivirus	2	2	marseille-, mimiviridae	0	1	2	0	0	0		0	0	0	0	0	0	0	0	0	0		0	0	0	0	0	0	0		CLS10094	1	1	1	1	0	0	0	0	1	1
NCVOG1087	papain-like cysteine peptidase (Cathepsin B group)	2	2	Phaeoviruses	7	1	2	2	0	0		0	0	0	0	0	0	0	1	1	0		0	0	0	0	0	0	0		CLS10441	1	1	1	1	0	0	0	0	0	0
NCVOG1070	divergent AAA family ATPase domain of mimi, mamavirus	2	1	Megavirales	0	0	2	0	0	0		0	0	0	0	0	0	0	0	0	0		0	0	0	0	0	0	0		CLS10059	1	1	1	1	1	1	0	0	0	0
NCVOG0057	Fbox-containing protein specific to Crocodylidpoxvirus	1	2	Crocodylidpoxvirus	0	0	0	0	1	0		0	0	0	0	0	0	0	0	0	0		0	0	0	0	0	0	0
NCVOG0350	calcineurin-like phosphoesterase (pfam00149)	1	1	marseille-, mimiviridae	0	1	2	0	0	0		0	0	0	0	0	0	0	0	0	0		0	0	0	0	0	0	0		CLS10245	1	1	1	1	1	0	0	0	1	1
NCVOG0352	Metal dependent phosphohydrolase with conserved 'HD' motif	1	2	marseille-, mimiviridae	0	1	2	0	0	0		0	0	0	0	0	0	0	0	0	0		0	0	0	0	0	0	0		CLS10268	1	1	1	1	0	0	0	0	1	1
NCVOG0486	mimivirus annotation:tyrosyl-tRNA synthetase	1	2	mimiviridae	0	0	2	0	0	0		0	0	0	0	0	0	0	0	0	0		0	0	0	0	0	0	0		CLS10316	1	1	1	1	0	0	0	0	0	0
NCVOG1046	Zn-finger - containing protein	1	2	mimi-, chloroviruses	0	0	2	4	0	0		1	0	1	1	0	1	0	0	0	0		0	0	0	0	0	0	0		CLS10423	1	1	1	0	0	0	0	0	0	0
NCVOG0450	uncharacterized protein conserved in mama-, mimiviridae (multiple paralogs)	0	3	mimiviridae	0	0	2	0	0	0		0	0	0	0	0	0	0	0	0	0		0	0	0	0	0	0	0
NCVOG0321	Putative transposases (pfam01385, Transposase_2; pfam07282, Transposase_35)	2	0	Phycodnaviridae	0	0	0	4	0	0		0	4	0	0	3	1	0	0	1	0		0	0	0	0	0	0	0
NCVOG0166	hypotetical Marseille virus proteins	1	1	marseiileviruses	0	1	0	0	0	0		0	0	0	0	0	0	0	0	0	0		0	0	0	0	0	0	0		CLS10679	0	0	0	0	0	0	0	0	1	1
NCVOG0227	Lipocalin family protein	1	1	mimiviridae	0	0	2	0	0	0		0	0	0	0	0	0	0	0	0	0		0	0	0	0	0	0	0		CLS10602	1	1	1	0	0	0	0	0	0	0
NCVOG0284	ST kinase found in poxviruses and Iridovirus gi|15079100	1	1	poxviruses	1	0	0	0	16	0		0	0	0	0	0	0	0	0	0	0		0	0	0	0	0	0	0
NCVOG0304	Serine/Threonine protein kinases	1	1	Phaeoviruses	0	0	0	2	0	0		0	0	0	0	0	0	0	1	1	0		0	0	0	0	0	0	0
NCVOG0349	Zn-finger containing protein; similar to EGF-like domain containing protein	1	1	marseille-, mimiviridae	0	1	2	0	0	0		0	0	0	0	0	0	0	0	0	0		0	0	0	0	0	0	0		CLS10098	2	2	4	2	0	0	0	0	1	1
NCVOG0435	AlkB, Alkylated DNA repair protein unique in NCLDV	1	1		0	1	2	1	0	0		0	0	0	0	0	0	1	0	0	0		0	0	0	0	0	0	0		CLS10099	2	2	3	3	0	0	0	0	1	1
NCVOG0545	mimivirus annotation:unknown	1	1	mimiviridae	0	0	2	0	0	0		0	0	0	0	0	0	0	0	0	0		0	0	0	0	0	0	0		CLS10362	1	1	1	1	0	0	0	0	0	0
NCVOG0603	mimivirus annotation:unknown	1	1	mimiviridae, Crov	0	0	2	0	0	0		0	0	0	0	0	0	0	0	0	0		0	0	0	0	0	0	0		CLS10207	1	1	1	1	1	0	0	0	0	0
NCVOG0670	cytochrome P450 family protein	1	1	mimiviridae	0	0	2	0	0	0		0	0	0	0	0	0	0	0	0	0		0	0	0	0	0	0	0
NCVOG0717	mimivirus annotation: mannose-6P isomerase	1	1	mimiviridae	0	0	2	0	0	0		0	0	0	0	0	0	0	0	0	0		0	0	0	0	0	0	0		CLS10507	1	1	1	1	0	0	0	0	0	0
NCVOG0775	low complexity hypotetical proteins of mama-, mimiviruses	1	1	mimiviridae	0	0	2	0	0	0		0	0	0	0	0	0	0	0	0	0		0	0	0	0	0	0	0		CLS10574	1	1	1	1	0	0	0	0	0	0
NCVOG0781	mimivirus annotation:unknown	1	1	mimiviridae	0	0	2	0	0	0		0	0	0	0	0	0	0	0	0	0		0	0	0	0	0	0	0		CLS10577	1	1	2	0	0	0	0	0	0	0
NCVOG0873	hypotetical protein found only in Phaeovirus	1	1	Phaeoviruses	0	0	0	2	0	0		0	0	0	0	0	0	0	1	1	0		0	0	0	0	0	0	0
NCVOG1299	COG5201, SKP1, SCF ubiquitin ligase, SKP1 component; Chlorovirus only	1	1	chloroviruses	0	0	0	6	0	0		1	1	1	1	1	1	0	0	0	0		0	0	0	0	0	0	0
NCVOG1351	replication factor C small subunit 2 (PRK12402); cd00009, AAA, The AAA+ (ATPases Associated with a wide variety of cellular Activities) superfamily; pfam10424, RFC-E_C, Clamp-loader complex subunit E, C-terminus	1	1	Megavirales, Phaeovirus	0	0	2	1	0	0		0	0	0	0	0	0	0	4	0	0		0	0	0	0	0	0	0		CLS10047	3	3	3	3	3	1	1	1	0	0
NCVOG0288	Serine/Threonine protein kinases	1	0	Lymphocystivirus	2	0	0	0	0	0		0	0	0	0	0	0	0	0	0	0		0	0	0	0	0	0	0
NCVOG0483	mimivirus annotation:unknown	1	0	mimiviridae	0	0	2	0	0	0		0	0	0	0	0	0	0	0	0	0		0	0	0	0	0	0	0		CLS10313	1	1	1	1	0	0	0	0	0	0
NCVOG0669	cytochrome P450 family protein	1	0	mimiviridae	0	0	2	0	0	0		0	0	0	0	0	0	0	0	0	0		0	0	0	0	0	0	0		CLS10145	2	2	1	2	0	0	0	0	0	0
NCVOG1132	PAN domain-containing protein (pfam00024); mimi-, mamavirus (paralogs)	1	0	mimiviridae	0	0	2	0	0	0		0	0	0	0	0	0	0	0	0	0		0	0	0	0	0	0	0		CLS10445	2	2	2	2	0	0	0	0	0	0
NCVOG0056	Fbox-containing protein	0	1	mimiviridae	0	0	2	0	0	0		0	0	0	0	0	0	0	0	0	0		0	0	0	0	0	0	0		CLS10317	2	2	1	0	0	0	0	0	0	0
NCVOG0058	Flavin-containing amine oxidoreductase conserved in mama-, mimi, Marseille virus, and Chloroviridae	0	1		0	1	2	6	0	0		1	1	1	1	1	1	0	0	0	0		0	0	0	0	0	0	0		CLS10272	1	1	1	1	0	1	1	1	1	1
NCVOG0189	hypotetical Chlorovirus protein	0	1	chloroviruses	0	0	0	3	0	0		1	0	1	1	0	0	0	0	0	0		0	0	0	0	0	0	0
NCVOG0191	proline-rich Chlorovirus protein with low complexity regions	0	1	chloroviruses	0	0	0	3	0	0		0	1	0	1	1	0	0	0	0	0		0	0	0	0	0	0	0
NCVOG0772	Uncharacterized protein conserved in bacteria, Marseille virus, mama- and mimivirus	0	1	marseille-, mimiviridae	0	1	2	0	0	0		0	0	0	0	0	0	0	0	0	0		0	0	0	0	0	0	0		CLS10154	1	1	1	1	0	0	0	0	1	1
NCVOG0924	cd00071, GMPK, Guanosine monophosphate kinase	0	1	Vaccinia virus, varicella virus	0	0	0	0	2	0		0	0	0	0	0	0	0	0	0	0		0	0	0	0	0	0	0
NCVOG1056	Ascovirus-specific protein	0	1	ascoviruses	3	0	0	0	0	0		0	0	0	0	0	0	0	0	0	0		0	0	0	0	0	0	0
NCVOG1264	decarboxylase family protein, concerved in bacteria	0	1	chloroviruses	0	0	0	6	0	0		1	1	1	1	1	1	0	0	0	0		0	0	0	0	0	0	0
